# Supplementary material for: Study of retina and choroid biological parameters of rhesus monkeys eyes on scleral collagen cross-linking by riboflavin and ultraviolet A
Source: PLoS One. 2018 Feb 8;13(2):e0192718. doi: 10.1371/journal.pone.0192718 (PMC5805357; doi:10.1371/journal.pone.0192718)
Supplement: S1 Table — (XLSX) [file pone.0192718.s001.xlsx]

## Sheet: 视网膜图
	视网膜厚度（μm）	S1	S2	I1	I2	T1	T2	N1	N2	F	S1 control	S2 control	I1 control	I2 control	T1 control	T2 control	N1 control	N2 control	F control
	pre CXL	338.72	313.515	334.9	331.43	335.82	300	341.15	354.235	284.848	331.34	302.92	323.33	312.67	311.42	283.33	323.5	333.92	290.5
	1w CXL	342.51	320.71	341.375	336.79	341.94	307.47	343.875	355.235	284.388	336.42	308.25	328.5	326.83	325.42	295.08	337	339.33	282.75
	1m CXL	341.876	316.22	336.776	330.916	334.096	306.36	345.388	358.835	279.93	337.92	311.33	330.67	330.42	329	302.42	334.75	344.25	270.92
	3m CXL	343.875	316.666	345.72	338.33	341.917	307.805	348.346	358.43	286.22	337.25	307	335.44	327.56	329.94	294.31	337.63	344.5	277.69
	6m CXL	345.25	318.96	340.88	334.75	333.21	305.54	352.38	364.17	286.71
	pre control	340.97	316.028	336.846	327.44	325.61	296.22	337	333.82	291.08
	1w control	345.9	319.278	337.22	335.068	334.79	302.916	346.11	352.33	285.876
	1m control	345.736	322.348	338.278	336.318	338.58	307.9	342.916	354.29	276.65
	3m control	341.5	311.666	340.125	332.29	335.416	297.83	346.58	353.458	280.125
	6m control	349.61	319.52	343.57	336.65	344.31	308.7	347.49	358.35	286.68
		视网膜厚度（μm）	pre	1w	1m	3m	6m
		S1 CXL	338.72	342.51	341.876	343.875	345.25
		SI control	340.97	345.9	345.736	341.5	349.61
		S2 CXL	313.515	320.71	316.22	316.666	318.96
		S2 control	316.028	319.278	322.348	311.666	319.52
		I1 CXL	334.9	341.375	336.776	345.72	340.88
		I1 control	336.846	337.22	338.278	340.125	343.57
		I2 CXL	331.43	336.79	330.916	338.33	334.75
		I2 control	327.44	335.068	336.318	332.29	336.65
		T1 CXL	335.82	341.94	334.096	341.917	333.21
		TI control	325.61	334.79	338.58	335.416	344.31
		T2 CXL	300	307.47	306.36	307.805	305.54
		T2 control	296.22	302.916	307.9	297.83	308.7
		N1 CXL	341.15	343.875	345.388	348.346	352.38
		NI control	337	346.11	342.916	346.58	347.49
		N2 CXL	354.235	355.235	358.835	358.43	364.17
		N2 control	333.82	352.33	354.29	353.458	358.35
		F CXL	284.848	284.388	279.93	286.22	286.71
		F control	291.08	285.876	276.65	280.125	286.68

## Sheet: 脉络膜图
	脉络膜厚度（μm）	T1500	T1000	T500	F	N500	N1000	N1500
	pre CXL	166.067	168.9	176.425	183.785	169.68	167.995	166.57
	1w CXL	161.32	168.69	173.375	187.846	169.638	162.278	161.97
	1m CXL	154.875	160.08	171.375	181.166	160.708	161	158
	3m CXL	155.208	161.08	167.58	178.25	162.916	163.208	157.208
	6m CXL	156.32	163.96	167.63	174	160.54	162.88	163.92
	pre control	164.117	165.98	170.305	185.016	171.176	171.15	166.498
	1w control	165.515	175.01	172.58	183.93	171.666	170	162.54
	1m control	165.29	165.375	174.25	185.958	167.125	164.08	157.666
	3m control	159.5	160.25	169.5	175.875	159.29	156.33	152
	6m control	166.96	164.71	165.96	177	167.96	167.92	162.17
	脉络膜厚度（μm）	pre	1w	1m	3m	6m
	T1500 CXL	166.067	154.875	156.32	155.208	161.32
	T1500 control	164.117	165.29	166.96	159.5	165.515
	T1000 CXL	168.9	168.69	160.08	161.08	163.96
	T1000 control	165.98	175.01	165.375	160.25	164.71
	T500 CXL	176.425	173.375	171.375	167.58	167.63
	T500 control	170.305	172.58	174.25	169.5	165.96
	F CXL	183.785	187.846	181.166	178.25	174
	F control	185.016	183.93	185.958	175.875	177
	N500 CXL	169.68	169.638	160.708	162.916	160.54
	N500 control	171.176	171.666	167.125	159.29	167.96
	N1000 CXL	167.995	162.278	161	163.208	162.88
	N1000 control	171.15	170	164.08	156.33	167.92
	N1500 CXL	166.57	161.97	158	157.208	163.92
	N1500 control	166.498	162.54	157.666	152	162.17

## Sheet: 电生理图
	Amplitudes（μV）	pre CXL	1w CXL	1m CXL	3m CXL
	b-wave Rod	165.5	160	150.65	180.25
	b-wave Rod control	169	162	166.55	196.75
	Amplitudes（μV）	pre CXL	1w CXL	1m CXL	3m CXL
	b-wave Standard	409	289.75	310.75	364.5
	b-wave Standard control	419	347	321.25	398.25

## Sheet: SSADA表
	血流密度（%）	Whole Image	Fovea	ParaFovea	T	S	N	I	Grid ST	Grid S	Grid SN	Grid MT	Grid M	Grid MN	Grid IT	Grid I	Grid IN
	pre CXL
	1w CXL
	1m CXL
	3m CXL
	pre control
	1w control
	1m control
	3m control
	血流密度（%）	pre CXL	pre control	p	1w CXL	1w control	p	1m CXL	1m control	p	3m CXL	3m control	p	6m CXL	6m control	p
	Whole Image	43.7578	43.6383	0.907	45.2378	42.8294	0.067	42.6517	42.2689	0.64	42.3172	44.5111	0.178	47.3917	44.4839	0.34
	Fovea	27.8556	28.3078	0.521	28.3106	28.3089	0.999	25.7944	26.7622	0.536	28.0183	29.8456	0.195	34.4794	31.2556	0.24
	ParaFovea	44.2211	44.3728	0.945	46.0894	42.8589	0.036	43.0422	42.8578	0.897	43.3589	46.085	0.283	49.0661	46.45	0.127
	T	44.6122	44.8828	0.898	46.7617	43.0478	0.044	43.4728	43.3889	0.959	43.3844	46.3422	0.274	50.0167	47.1878	0.165
	S	44.8956	44.4778	0.869	46.9806	43.4117	0.038	43.4806	42.5911	0.549	43.4578	47.0322	0.136	49.805	47.6889	0.172
	N	44.3172	44.7356	0.847	46.3117	43.2983	0.09	42.2478	43.1711	0.4	43.7867	46.2428	0.4	48.3778	46.7167	0.35
	I	43.0506	43.4044	0.885	44.3039	41.705	0.111	42.9744	42.28	0.741	42.8044	44.7272	0.424	48.0567	44.2211	0.095
	Grid ST
	Grid S
	Grid SN
	Grid MT
	Grid M
	Grid MN
	Grid IT
	Grid I
	Grid IN

## Sheet: 统计表格汇总
RETINA
	baseline								1w								1m								3m								6m
	CXL	SD	SE	control	SD	SE	t	p	CXL	SD	SE	control	SD	SE	t	p	CXL	SD	SE	control	SD	SE	t	p	CXL	SD	SE	control	SD	SE	t	p	CXL	SD	SE	control	SD	SE	t	p
S1	338.72	27.3273	11.1563	340.97	24.3384	9.93609	-0.228	0.829	342.51	16.0772	6.56348	345.9	22.3453	9.12245	-0.832	0.443	341.876	20.0492	8.18504	345.736	19.2325	7.85163	-0.553	0.604	343.875	22.9133	9.35431	341.5	19.9443	8.14223	0.273	0.796	345.25	13.1463	5.36695	349.61	12.9453	5.28489	-1.046	0.343
S2	313.515	25.254	10.3099	316.028	25.0303	10.2186	-0.284	0.788	320.71	22.0501	9.00192	319.278	20.8187	8.49918	0.353	0.738	316.22	19.02	7.76487	322.348	16.8788	6.89072	-0.841	0.438	316.666	19.5395	7.97696	311.666	13.5984	5.55153	0.793	0.464	318.96	18.4834	7.54581	319.52	10.2944	4.20269	-0.096	0.927
I1	334.9	25.4719	10.3989	336.846	25.7346	10.5061	-0.352	0.739	341.375	19.8743	8.11364	337.22	22.433	9.15821	1.254	0.265	336.776	19.7493	8.06263	338.278	13.0011	5.30767	-0.197	0.852	345.72	19.2123	7.8434	340.125	16.1406	6.58937	0.942	0.389	340.88	16.5286	6.74776	343.57	9.46586	3.86442	-0.593	0.579
I2	331.43	19.8052	8.08542	327.44	27.4604	11.2106	0.972	0.376	336.79	19.6296	8.01376	335.068	23.5431	9.61143	0.717	0.505	330.916	21.5106	8.78169	336.318	20.1084	8.20923	-0.914	0.403	338.33	13.6195	5.56015	332.29	20.2678	8.27431	0.84	0.439	334.75	14.7386	6.01699	336.65	18.1868	7.42473	-0.512	0.631
T1	335.82	25.8559	10.5556	325.61	27.1032	11.0648	1.209	0.281	341.94	16.7871	6.85332	334.79	22.2785	9.09517	1.504	0.193	334.096	16.1226	6.58203	338.58	18.1049	7.39132	-0.637	0.552	341.917	20.4711	8.3573	335.416	22.5498	9.2059	0.829	0.445	333.21	16.2299	6.62584	344.31	14.4668	5.90605	-1.916	0.113
T2	300	18.1252	7.39956	296.22	22.6514	9.2474	0.533	0.617	307.47	18	7.34846	302.916	20.5281	8.38054	2.385	0.063	306.36	14.2989	5.83748	307.9	13.5352	5.52574	-0.371	0.726	307.805	11.0766	4.52199	297.83	18.9227	7.72514	1.026	0.352	305.54	11.3109	4.61764	308.7	10.0187	4.09012	-0.914	0.403
N1	341.15	23.2428	9.48881	337	30.8964	12.6134	0.379	0.72	343.875	18.4111	7.51631	346.11	24.0727	9.82763	-0.416	0.694	345.388	19.3235	7.88878	342.916	17.0993	6.98074	0.308	0.77	348.346	23.8332	9.72988	346.58	19.7343	8.05648	0.188	0.859	352.38	11.9893	4.89462	347.49	12.8646	5.25195	1.491	0.196
N2	354.235	36.5896	14.9376	333.82	32.206	13.1481	1.382	0.226	355.235	36.8106	15.0279	352.33	34.1171	13.9283	0.504	0.636	358.835	32.38	13.2191	354.29	23.5706	9.62267	0.701	0.514	358.43	30.1047	12.2902	353.458	27.2587	11.1283	0.766	0.478	364.17	26.4351	10.7921	358.35	18.3866	7.50628	1.472	0.201
F	284.848	16.921	6.90795	291.08	34.8145	14.2129	-0.639	0.551	284.388	15.8942	6.48878	285.876	17.8987	7.30712	-0.259	0.806	279.93	11.7576	4.80004	276.65	18.3109	7.47538	0.377	0.722	286.22	17.3311	7.07539	280.125	19.4395	7.93614	0.714	0.507	286.71	15.2475	6.22475	286.68	18.1808	7.4223	0.009	0.993
CHOROID
	baseline								1w								1m								3m								6m
	CXL	SD	SE	control	SD	SE	t	p	CXL	SD	SE	control	SD	SE	t	p	CXL	SD	SE	control	SD	SE	t	p	CXL	SD	SE	control	SD	SE	t	p	CXL	SD	SE	control	SD	SE	t	p
T1500	166.067	11.3249	4.62337	164.117	14.8219	6.05101	0.323	0.759	154.875	12.6785	5.17597	165.29	13.0465	5.3262	-3.316	0.021	156.32	11.5846	4.7294	166.96	11.6119	4.74052	-2.369	0.064	155.208	17.8349	7.28109	159.5	19.321	7.88775	-0.704	0.513	161.32	10.1788	4.15547	165.515	11.6179	4.74299	-0.834	0.442
T1000	168.9	13.3858	5.46472	165.98	11.5795	4.72729	0.679	0.527	168.69	11.4596	4.67835	175.01	22.0573	9.00487	-0.849	0.435	160.08	19.3227	7.88846	165.375	12.5845	5.13759	-1.66	0.158	161.08	21.3159	8.70217	160.25	19.3132	7.88458	0.151	0.886	163.96	17.0832	6.97418	164.71	11.6806	4.76857	-0.169	0.873
T500	176.425	14.4421	5.89596	170.305	14.7927	6.03911	1.168	0.295	173.375	14.0876	5.75122	172.58	12.8286	5.23724	0.221	0.834	171.375	18.6928	7.63128	174.25	19.2808	7.87136	-0.762	0.481	167.58	22.9029	9.35006	169.5	19.6907	8.03871	-0.278	0.792	167.63	21.5562	8.80027	165.96	14.5511	5.94047	0.361	0.733
F	183.785	9.88851	4.03697	185.016	21.596	8.81654	-0.227	0.83	187.846	13.3871	5.46525	183.93	13.0922	5.34485	1.379	0.226	181.166	9.88011	4.03354	185.958	10.8943	4.44757	-1.451	0.207	178.25	16.7675	6.84531	175.875	17.1776	7.01271	0.413	0.697	174	23.6506	9.65531	177	23.2868	9.5068	-0.83	0.444
N500	169.68	13.9669	5.70197	171.176	21.6893	8.85462	-0.159	0.88	169.638	13.5494	5.5315	171.666	13.1276	5.35934	-0.317	0.764	160.708	15.944	6.5091	167.125	7.52288	3.0712	-0.981	0.372	162.916	20.135	8.22006	159.29	15.8961	6.48955	0.369	0.728	160.54	27.3808	11.1782	167.96	16.7133	6.82319	-1.189	0.288
N1000	167.995	16.4966	6.7347	171.15	24.5123	10.0071	-0.396	0.709	162.278	10.4614	4.27085	170	17.6383	7.20079	-1.348	0.236	161	14.7284	6.01283	164.08	13.2483	5.40858	-2.128	0.087	163.208	14.9411	6.09966	156.33	18.9761	7.74695	1.582	0.175	162.88	24.4835	9.99536	167.92	12.3983	5.06157	-0.768	0.477
N1500	166.57	24.5066	10.0048	166.498	27.6845	11.3021	0.007	0.995	161.97	11.1583	4.55536	162.54	14.7904	6.03816	-0.132	0.9	158	14.4974	5.91854	157.666	17.6654	7.21187	0.067	0.949	157.208	18.7679	7.66198	152	16.2519	6.63482	2.049	0.096	163.92	19.6225	8.01084	162.17	11.089	4.52708	0.44	0.678
OCTA
	baseline								1w								1m								3m								6m
	CXL	SD	SE	control	SD	SE	t	p	CXL	SD	SE	control	SD	SE	t	p	CXL	SD	SE	control	SD	SE	t	p	CXL	SD	SE	control	SD	SE	t	p	CXL	SD	SE	control	SD	SE	t	p
Whole Image	43.7578	0.7979	0.32574	43.6383	1.98255	0.80937	0.123	0.907	45.2378	2.29976	0.93887	42.8294	1.71994	0.70216	2.338	0.067	42.6517	1.29314	0.52792	42.2689	1.07836	0.44024	0.498	0.64	42.3172	2.36032	0.9636	44.5111	3.76839	1.53844	-1.565	0.178	47.3917	4.18069	1.70676	44.4839	2.49157	1.01718	2.893	0.34
Fovea	27.8556	4.05826	1.65678	28.3078	4.76251	1.94429	-0.689	0.521	28.3106	3.26926	1.33467	28.3089	3.51417	1.43465	0.001	0.999	25.7944	4.37731	1.78703	26.7622	2.68413	1.09579	-0.664	0.536	28.0183	6.94946	2.8371	29.8456	5.64612	2.30502	-1.495	0.195	34.4794	5.17427	2.11239	31.2556	5.14463	2.10029	3.198	0.24
ParaFovea	44.2211	3.2824	1.34003	44.3728	4.6674	1.90546	-0.073	0.945	46.0894	2.03765	0.83187	42.8589	2.04638	0.83543	2.841	0.036	43.0422	2.14495	0.87567	42.8578	2.92054	1.19231	0.136	0.897	43.3589	5.06134	2.06629	46.085	5.7263	2.33775	-1.203	0.283	49.0661	4.9826	2.03414	46.45	3.57317	1.45874	1.829	0.127
T	44.6122	4.36441	1.78176	44.8828	4.53205	1.8502	-0.134	0.898	46.7617	2.3222	0.94803	43.0478	2.51841	1.02814	2.675	0.044	43.4728	3.50355	1.43032	43.3889	2.70773	1.10543	0.054	0.959	43.3844	5.37087	2.19265	46.3422	5.96195	2.43396	-1.228	0.274	50.0167	4.49803	1.83631	47.1878	4.12685	1.68478	1.627	0.165
S	44.8956	2.58997	1.05735	44.4778	5.38654	2.19905	0.173	0.869	46.9806	2.31241	0.94404	43.4117	2.59697	1.06021	2.794	0.038	43.4806	1.49442	0.61009	42.5911	3.51658	1.43564	0.642	0.549	43.4578	4.89108	1.99678	47.0322	5.15344	2.10388	-1.776	0.136	49.805	5.04419	2.05928	47.6889	3.28719	1.34199	1.594	0.172
N	44.3172	4.55374	1.85906	44.7356	4.44574	1.81497	-0.203	0.847	46.3117	3.34314	1.36483	43.2983	2.66594	1.08836	2.1	0.09	42.2478	2.16084	0.88216	43.1711	2.48068	1.01273	-0.92	0.4	43.7867	5.74837	2.34676	46.2428	6.23524	2.54553	-0.919	0.4	48.3778	5.75786	2.35063	46.7167	4.14048	1.69034	1.03	0.35
I	43.0506	2.75966	1.12663	43.4044	5.06305	2.06698	-0.152	0.885	44.3039	1.55281	0.63393	41.705	2.67941	1.09386	1.933	0.111	42.9744	2.47789	1.01159	42.28	3.97311	1.62202	0.35	0.741	42.8044	4.97168	2.02968	44.7272	5.82179	2.37673	-0.87	0.424	48.0567	4.87106	1.9886	44.2211	4.16063	1.69857	2.057	0.095
